# Supplementary material for: Audiovestibular Dysfunction Related to Anti-Phospholipid Syndrome: A Systematic Review
Source: Diagnostics (Basel). 2024 Nov 11;14(22):2522. doi: 10.3390/diagnostics14222522 (PMC11592568; doi:10.3390/diagnostics14222522)
Supplement: Supplementary file 1 [file diagnostics-14-02522-s001.zip]

Archive with 1 entries (1 files):
- diagnostics-3299629-supplementary.pdf
